# Supplementary material for: Antibiotic Resistance in Vibrio cholerae: Mechanistic Insights from IncC Plasmid-Mediated Dissemination of a Novel Family of Genomic Islands Inserted at trmE
Source: mSphere. 2020 Aug 26;5(4):e00748-20. doi: 10.1128/mSphere.00748-20 (PMC7449626; doi:10.1128/mSphere.00748-20)
Supplement: TABLE S1 [file mSphere.00748-20-st001.xlsx]

## Sheet: MobI
MobI Accession #	Int Accession #	Species	Strain	Serogroup	GI name	Size (bp)	Sample origin	Country	Year	Accession #	Integration site	attL repeat	attR repeat	start pos	end pos	Note
ATP91763.1	ATP91769.1	Aeromonas caviae	8LM			16297	Homo sapiens stool	Brazil: Curitiba	2010	CP024198.1	dusA	CCAGTCCAGCATGGGGGCAAT	CCAATCCAGCATGGGGGCGAT	3935827	3952123
STI31541.1	STI31553.1	Escherichia coli	NCTC10962	O155:K?:H9		17881	NA		NA	UGCF01000003.1	trmE	TTCTGTATCGGGAAGTAA	TTCTGTATTGGTAAGTAA	4839482	4857362
PCP88293.1	PCP88288.1	Klebsiella pneumoniae	ST-1552:K061			17801	Homo sapiens	South Africa: Pretoria	2013	NXJM01000016.1	trmE	TTCTGTATCGGGAAGTAA	TTCTGTATCGGCAAATAA	54526	72326
SXW06387.1	SXW06384.1	Klebsiella pneumoniae	EuSCAPE_IL035			>16807	NA		NA	UKMS01000022.1	trmE	TTCTGTATCGGGAAGTAA	ND	54775	71581
SFJ89213.1	SFJ89342.1	Marinobacter persicus	IBRC-M 10445			34127	NA		NA	FOSC01000007.1	trmE	TTCTGTATCGGGAAGTAA	TTCTGCATCGGCAAGTGA	58732	92858
HAD42639.1	HAD42635.1	Plesiomonas shigelloides	UBA12016			>9228	metagenome		NA	DLYU01000068.1	trmE	TTCTGTATTGGGAAGTAA	ND	53605	62832
AYM48754.1	AYM48746.1	Proteus mirabilis	JN40			23759	broiler carcasses	China	NA	MF576128.1	trmE	TTCTGTATTGGGAAGTGA	TTCTGTATTGGGAAGTGA	33423	57181	downstream of SGI1-PmJN40
AVR61238.1	AVR61235.1	Proteus mirabilis	PmPHI		GIPmi1	55871	stools	France	2012	MF490433.1	trmE	TTCTGTATTGGGAAGTAA	TTCTGTATTGGGAAGTAA	1348	57218
-	AAG03003.1	Salmonella enterica subsp. enterica	DT104	Typhimurium	SGI1	42451	NA		NA	AF261825.2	trmE	TTCTGTATTGGGAAGTAA	TTCTGTATCGGTAAGTAA	146	42596
EBV0095606.1	EBV0095610.1	Salmonella enterica subsp. enterica	235123	Emek		>15574	Homo sapiens	United Kingdom	2016	AAHDWM010000045.1	trmE	TTCTGTATCGGGAAGTAA	ND	1	15574
AVT47691.1	AVT47699.1	Shewanella baltica	CW2			26093	Salvelinus namaycush (Lean Lake Trout)	USA: Lake Superior, Michigan	2011	CP028355.1	trmE	TTCTGTATCGGGAAGTAA	TTCTGTATCGGGAAGTAA	1870909	1897001
OUM11750.1	OUM11758.1	Shewanella putrefaciens	SA70			22972	sink handle in ICU Room in Military Hospital	Pakistan: Rawlapindi	2016	NGZL01000019.1	trmE	TTCTGTATCGGGAAGTAA	TTCTGTATCGGTAAATAA	24942	47913
ADV56656.1	ADV56665.1	Shewanella putrefaciens	200			23731	crude-oil pipeline	Canada: Alberta	NA	CP002457.1	trmE	TTCTGTATTGGGAAGTAA	TTCTGTATCGGGAAGTAA	4812341	4836071
ARR04787.1	ARR04801.1	Vibrio campbellii	20130629003S01			21449	Litopenaeus vannamei	China	2013	CP020076.1	trmE	TTCTGTATTGGGAAGTAA	TTCTGTATTGGTAAATAA	542	21990
ERP70913.1	ERP70927.1	Vibrio cholerae	HC-36A1		MGIVchHai6s	20076	Homo sapiens stool	Haiti	2010	AXDR01000001.1	trmE	TTCTGTATTGGCAAGTAA	TTCTGTATTGGGGAAATA	22744	42819	downstream of MGIVchHai6
KNH52617.1	KNH52609.1	Vibrio cholerae	623-39			18358	NA		NA	AAWG02000035.1	trmE	TTCTGTATCGGGAAGTAA	TTCTGTATTGGGAAATAG	53015	71372
TYA55380.1	TYA55384.1	Vibrio cholerae	N2753			17709	NA		NA	VSGN01000046.1	trmE	TTCTGTATTGGGAAGTAA	TTCTGTATTGGGAAATAG	22731	40439
AYC06611.1	AYC06614.1	Vibrio cholerae	FORC_073			17705	Homo sapiens	South Korea: Seoul	2017	CP024082.1	trmE	TTCTGTATTGGGAAGTAA	TTCTGTATTGGAAATAGA	3006740	3024444
ERP70969.1	ERP70973.1	Vibrio cholerae	HC-36A1		MGIVchHai6	47437	Homo sapiens stool	Haiti	2010	ERP70969.1	trmE	TTCTGTATTGGGAAGTAA	TTCTGTATTGGCAAGTAA	42802	90238	upstream of MGIVchHai6s
TQQ50050.1	ND	Vibrio cholerae	A110912Z3			19127	zooplankton	Austria: Neusiedler See	2011	VIQC01000033.1	trmE	TTCTGTATTGGGAAGTAA	TTCTGTATTGGGAAATAG	51788	70914
KYN88289.1	ND	Vibrio cidicii	2423-01			14162	Human blood	USA	2001	LOBQ01000018.1	trmE	TTTTGTATCGGGAAGTAA	TTCTGTATCGGGAAGTAA	33256	47417
OEF11290.1	ND	Vibrio kanaloae	5S-149			19898	filtered seawater (5µm filter)	USA: Massachusetts	2006	AJYX02000036.1	trmE	TTCTGTATCGGGAAGTAA	TTCTGTATTGGTAAATAA	48798	68695
EEY39825.1	ND	Vibrio mimicus	MB-451			14539	diarrheal patient	Bangladesh: Matlab	NA	ADAF01000001.1	trmE	TTCTGTATCGGGAAGTAA	TTCTGTATCGGTAAATAA	2808685	2823223
OEE71511.1	ND	Vibrio ordalii	FF-167			24815	filtered seawater (<1µm filter)	USA: Massachusetts	2006	AJYR02000281.1	trmE	TTCTGTATCGGGAAGTAA	TTCTGTATCGGCAAATGA	22592	47406
AOV88564.1	AOV88551.1	Vibrio parahaemolyticus	FORC_023			21092	Homo sapiens	South Korea: Pusan	2014	CP012950.1	trmE	TTCTGTATCGGGAAGTAA	TTCTGTATCGGTAAATAA	8174	29265
KYY40879.1	KYY40891.1	Vibrio parahaemolyticus	W501	O1:KUT		21790	clinical sample from patient with gastroenteritis	Canada: British Columbia	2006	LRFX01000038.1	trmE	TTCTGTATCGGGAAGTAA	TTCTGTATCGGTAAATAA	49822	71611
OQU46496.1	ND	Vibrio parahaemolyticus	CFSAN007455			14148	Homo sapiens stool	USA: MD	2013	JNTL02000015.1	trmE	TTCTGTATCGGGAAGTAA	TTCTGTATCGGTAAATAA	32469	46616
ODX74667.1	ND	Vibrio parahaemolyticus	GCSL_R88	O8:K70		26822	Oyster	USA: FL	2007	MIRT01000034.1	trmE	TTCTGTATCGGCAAGTAA	TTCTGTATCGGTAAATAA	49305	76126
EDM58971.1	ND	Vibrio parahaemolyticus	AQ3810			18758	NA		NA	AAWQ01000044.1	trmE	TTCTGTATCGGGAAGTAA	TTCTGTATCGGTAAATAA	3933	22690
EVU12918.1	ND	Vibrio parahaemolyticus	V-223/04			19140	Homo sapiens stool	Chile	2004	JALH01003260.1	trmE	TTCTGTATCGGGAAGTAA	TTCTGTATCGGTAAATAA	4978	24117
OOX29775.1	OOX29784.1	Vibrio parahaemolyticus	PMA3.15			16558	Mussels	Chile	2015	MKQU01000013.1	trmE	TTCTGTATCGGGAAGTAA	TTCTGTATCGGTAAATAA	49459	66016
OOX32735.1	OOX32725.1	Vibrio parahaemolyticus	PMA1.15			18577	Mussels	Chile	2015	MKQV01000065.1	trmE	TTCTGTATCGGGAAGTAA	TTCTGTATCGGTAAATAA	13537	32113
QDG86890.1	ND	Vibrio parahaemolyticus	Vb0624			25679	market	China: Shenzhen	NA	CP041202.1	trmE	TTCTGTATCGGGAAGTAA	TTCTGTATCGGTAAATAA	3524204	3549882
TOG64524.1	ND	Vibrio parahaemolyticus	D5_9			25945	fish	China: Sichuan	2014	NNIV01000035.1	trmE	TTCTGTATTGGGAAGTAA	TTCTGTATCGGTAAATAA	49582	75526
KYY73680.1	KYY73663.1	Vibrio parahaemolyticus	F63267	O3:K6		30005	clinical sample from patient with gastroenteritis	Canada: British Columbia	2006	LRFW01000016.1	trmE	TTCTGTATCGGGAAGTAA	TTCTGTATCGGTAAATAA	32791	62795
PUZ83935.1	ND	Vibrio vulnificus	Vv006			20393	Shrimp	China	2016	QCYA01000043.1	trmE	TTCTGTATCGGGAAGTAA	TTCTGTATCGGAAAATAA	10446	30838
RZP57117.1	RZP57129.1	Vibrio vulnificus	VA-WGS-18042			24501	estuarine water	USA: TX	2007	RBZC01000015.1	trmE	TTCTGTATCGGGAAGTAA	TTCTGTATCGGAAAATAA	43426	67926
AIL72060.1	ND	Vibrio vulnificus	93U204			19673	Oreochromis	Taiwan: Kaohsiung	2004	CP009261.1	trmE	TTCTGTATCGGGAAGTAA	TTCTGTATCGGAAAATAA	3289693	3309365
RZQ10421.1	ND	Vibrio vulnificus	VA-WGS-18050			33905	estuarine water	USA: TX	2007	RHHH01000020.1	trmE	TTCTGTATCGGGAAGTAA	TTCTGTATCGGAAAATAA	17991	51895
RZP96574.1	RZP96589.1	Vibrio vulnificus	VA-WGS-18035			26374	estuarine water	USA: TX	2006	RBZH01000016.1	trmE	TTCTGTATCGGGAAGTAA	TTCTGTATCGGAAAATAA	48505	74878
WP_052101042.1	ND	Aeromonas aquatica	AE235			ND	recreational lake	Finland	2013	NZ_JRGL01000103.1	ND	NA	NA	NA	NA
WP_033114861.1	ND	Aeromonas lacus	AE122			ND	recreational lake	Finland	2013	NZ_JRGM01000137.1	ND	NA	NA	NA	NA
WP_036149400.1	ND	Marinobacter sp.	C1S70			ND	oil-contaminated beach sediments	USA: FL	2010	NZ_AXBW01000029.1	ND	NA	NA	NA	NA
MBS52614.1	ND	Oceanospirillaceae bacterium	NP39			ND	marine water sample	Pacific Ocean: South Pacific Ocean	2011	PBYC01000028.1	ND	NA	NA	NA	NA
WP_084978215.1	ND	Plesiomonas shigelloides	LS1			ND	Percocypris pingi pingi	China: Lijiang City, Yunnan Province	2016	NZ_MUNJ01000021.1	ND	NA	NA	NA	NA
TVO80130.1	ND	Shewanella algae	JFC3			ND	Crassostrea gigas	Taiwan	2014	LVCX01000030.1	ND	NA	NA	NA	NA
WP_119298324.1	ND	Vibrio cholerae	vm1			ND	Homo sapiens	India	2017	NZ_QOZH01000010.1	ND	NA	NA	NA	NA
WP_031494409.1	ND	Vibrio mediterranei	A203			ND	Hermodice carunculata	Brazil	NA	NZ_ASHJ01000403.1	ND	NA	NA	NA	NA
WP_140351949.1	ND	Vibrio parahaemolyticus	F10_5			ND	Fish	China: Guangxi	2014	NZ_NNGH01000029.1	ND	NA	NA	NA	NA
WP_140298456.1	ND	Vibrio parahaemolyticus	C5_7			ND	Fish	China: Shandong	2014	NZ_NNKV01000039.1	ND	NA	NA	NA	NA
EET25017.1	EET25013.1	Vibrio cholerae	MO10	O139	SXT	99457	cholera patient	India : Chennai	1992	DS990138.1	prfC	ATCATCTCGCACCCTGA	ATCATCTCGCACCCGGA	-	-
KYZ87029.1	ND	Alcanivorax sp.	KX64203			>14231	deep-sea sediments	Pacific Ocean: Okinawa Trough, Iheya North	2014	LVIC01000012.1	yicC	GGGAGCAGGTGCAGAACATAGAGTGA	ND	110913	125143
TDO15189.1	TDO15193.1	Halomonas ventosae	1_TX			27476	NA	USA: Texas	NA	SNWH01000002.1	yicC	GCGAGCAGATCCAGAATATCGAGTGA	TCGAGCAGATCCAGAATATCGAGTGA	399	27874
RLP52818.1	RLP52814.1	Ketobacter sp.	BinD			25418	marine water	Indian Ocean:South Indian Ocean	2011	RAHY01000024.1	yicC	GAGAGCAGATCCAGAACATTGAGTGA	TCGAGCAGGTCCAGAATCTGGAATAG	8846	34263	BREX
BBJ05047.1	BBJ05043.1	Marinobacter hydrocarbonoclasticus	YB03			>59157	oilfield water	Japan:Yokohama	NA	AP019537.1	yicC	GGGAACAGGTGCAGAATATTGAGTGA	ND	3178911	3238067
SFE76112.1	ND	Marinobacter sp.	DSM 26671			>29125	NA		NA	FONF01000016.1	yicC	GAGAGCAGGTGCAGAATATTGAATGA	ND	68653	97777
KXS53701.1	ND	Marinobacter sp.	T13-3			>17347	hydraulically fractured well fluid	USA: Pennsylvania	NA	LSRT01000105.1	yicC	GGGAGCAGGTGCAGAATATTGAGTGA	ND	1	17347
HCW90888.1	ND	Marinobacter sp.	UBA8671			>7582	terrestrial metagenome		NA	DPPI01000112.1	yicC	GGGAGCAGGTGCAGAACATTGAATGA	ND	13918	20306	BREX
KQH88817.1	ND	Vibrio fluvialis	S1110			16509	Seawater	Pacific Ocean: Guinea	2006	LKHR01000095.1	yicC	GCGAGCAGATCCAGAATATTGAATAA	GCGAGCAGATCCAGAATATTGAATAA	39216	55724
EEW11793.1	EEW11795.1	Vibrio mimicus	VM573		MGIVmi1	16511	Patient with diarrhea	US	1990	ACYV01000005.1	yicC	GCGAGCAGATCCAAAACATCGAATAA	GCGAGCAGATCCAAAACATCGAATAA	33294	49804
KJR16214.1	KJR16219.1	Vibrio parahaemolyticus	07-2965	O5:KUT		16547	Homo sapiens	Canada: Alberta	2007	JZAN01000045.1	yicC	GCGAACAGATCCAAAATATTGAATAA	GCGAGCAGATCCAAAACATCGAATAA	151128	167674
SNX47815.1	ND	Vibrio thalassae	CECT8203			22453	Seawater		NA	OANU01000014.1	yicC	GTGAGCAGATCCAAAACATCGAATAA	GCGAGCAGATCCAAAATATCGAGTAA	2766	25218
ABO92354.1	-	Aeromonas salmonicida subsp. salmonicida	A449		pAsa4	166749	Brown trout	France	1975	ABO92354.1	NA	NA	NA	NA	NA
ALZ82609.1	-	Aeromonas hydrophila	D4		pAhD4-1	156086	diseased Wuchang bream (Megalobrama amblycephala)	China: Dong xihu, Wuhan	2012	CP013966.1	NA	NA	NA	NA	NA
YP_005352620.1	-	Photobacterium damselae subsp. damselae	04Ya311		pAQU1	204052	seawater from coastal aquaculture site	Japan: Kagawa	2004	NC_016983.1	NA	NA	NA	NA	NA
WP_000375812.1	-	Vibrio cholerae	F1939	O1 El Tor	pVCR94	171834	cholera patient	Democratic Republic of Congo	1994	NZ_CP033514.1	NA	NA	NA	NA	NA
NA, Not available
ND, Not determined

## Sheet: MobI clusters
Cluster	Length (aa)	Identity (%)	Protein accession number	Species	Strain
MGIVchHai6	225	100	ERP70969.1	Vibrio cholerae	HC-36A1
1	225	96	EKL01735.1	Vibrio cholerae	CP1035(8)
2	175	96.57	WP_054624933.1	Cronobacter sakazakii	700
TQQ50050.1	225	100	TQQ50050.1	Vibrio cholerae	A110912Z3
1	225	96	TQP55761.1	Vibrio cholerae	A12JL5W97
2	225	96.44	WP_148547661.1	Vibrio cholerae	N2751
3	225	96.44	WP_063108774.1	Proteus mirabilis	GB11
4	225	97.78	RBM25723.1	Vibrio sp.	2015V-1076
WP_119298324.1	225	100	WP_119298324.1	Vibrio cholerae	vm1
GIPmi1	225	100	AVR61238.1	Proteus mirabilis	PmPHI
ADV56656.1	225	100	ADV56656.1	Shewanella putrefaciens	200
1	225	95.11	WP_115164832.1	Providencia rustigianii	NCTC12026
EBV0095606.1	225	100	EBV0095606.1	Salmonella enterica subsp. enterica serovar Emek	235123
1	225	99.56	WP_095482112.1	Vibrio cholerae	OYP6D07
2	225	99.56	WP_113611378.1	Vibrio sp.	2017V-1110
3	225	96.89	WP_069598926.1	Enterobacter roggenkampii	DSM_16690
4	225	98.67	WP_142576793.1	Vibrio cholerae	A12JL36W67
5	225	97.78	WP_148505400.1	Vibrio cholerae	N2822
OUM11750.1	225	100	OUM11750.1	Shewanella putrefaciens	SA70
HCW90888.1	200	95.5	WP_036233698.1	Marinobacter hydrocarbonoclasticus	VT8
1	205	100	HCW90888.1	Marinobacter sp.	UBA8671
EVU12918.1	192	95.31	EVT77387.1	Vibrio parahaemolyticus	V14/01
1	204	100	EVU12918.1	Vibrio parahaemolyticus	V-223/04
2	192	95.31	WP_137282468.1	Vibrio neocaledonicus	CGJ02-2
3	192	95.31	KOC95446.1	Vibrio alginolyticus	RM-10-2
4	192	95.31	WP_025768929.1	Vibrio parahaemolyticus	TUMSAT_H03_S5
EDM58971.1	204	100	EDM58971.1	Vibrio parahaemolyticus	AQ3810
SFE76112.1	200	96.5	MAQ23225.1	Pseudomonadales bacterium
1	200	97.5	WP_023008355.1	Marinobacter sp.	EVN1
2	200	97	WP_031385058.1	Halomonas zincidurans	B6
3	200	97	TPW22270.1	Marinobacter hydrocarbonoclasticus	NI9
4	203	100	SFE76112.1	Marinobacter sp.	DSM_26671
ARR04787.1	201	100	ARR04787.1	Vibrio campbellii	20130629003S01
1	192	96.35	WP_140132941.1	Vibrio parahaemolyticus	F5_10
2	192	96.88	PFG45710.1	Vibrio sp.	ES.051
KXS53701.1	200	100	KXS53701.1	Marinobacter sp.	T13-3
1	200	96	WP_008174221.1	Marinobacter manganoxydans	MnI7-9
2	200	98	WP_022988853.1	Marinobacter sp.	ES-1
TDO15189.1	200	100	TDO15189.1	Halomonas ventosae	1_TX
KYZ87029.1	200	100	KYZ87029.1	Alcanivorax sp.	KX64203
BBJ05047.1	200	100	BBJ05047.1	Marinobacter hydrocarbonoclasticus	YB03
1	200	95.5	MAK52061.1	Marinobacter sp.
RLP52818.1	200	100	RLP52818.1	Ketobacter sp.	BinD
WP_036149400.1	200	100	WP_036149400.1	Marinobacter sp.	C1S70
MBS52614.1	200	100	MBS52614.1	Oceanospirillaceae bacterium	NP39
SFJ89213.1	199	100	SFJ89213.1	Marinobacter persicus	IBRC-M 10445
SXW06387.1	198	100	SXW06387.1	Klebsiella pneumoniae	EuSCAPE_IL035
AVT47691.1	198	100	AVT47691.1	Shewanella baltica	CW2
TYA55380.1	197	100	TYA55380.1	Vibrio cholerae	N2753
AYC06611.1	197	100	AYC06611.1	Vibrio cholerae	FORC_073
1	197	95.43	EFH72674.1	Vibrio cholerae	RC385
2	197	98.98	KFD87743.1	Vibrio cholerae	984-81
PCP88293.1	194	98.45	APW08143.1	Salmonella enterica subsp. enterica serovar Senftenberg	ATCC_43845
1	194	98.45	ESB50798.1	Salmonella enterica subsp. enterica serovar Agona	620239
2	194	98.97	ABP77692.1	Shewanella putrefaciens	CN-32
3	197	100	PCP88293.1	Klebsiella pneumoniae	ST-1552:K061
WP_084978215.1	197	100	WP_084978215.1	Plesiomonas shigelloides	LS1
HAD42639.1	197	100	HAD42639.1	Plesiomonas shigelloides	UBA12016
MGIVmi1	195	100	EEW11793.1	Vibrio mimicus	VM573
1	195	98.46	WP_047732826.1	Vibrio parahaemolyticus	MAVP-M
2	195	97.44	WP_013855713.1	Vibrio anguillarum	775
3	195	96.41	WP_140084297.1	Vibrio parahaemolyticus	F6_8
4	195	95.38	WP_140061464.1	Vibrio parahaemolyticus	F4_1
5	195	95.38	WP_069500088.1	Vibrio parahaemolyticus	GCSL_R136
KQH88817.1	195	100	KQH88817.1	Vibrio fluvialis	S1110
1	195	97.44	WP_113602233.1	Vibrio sp.	2017V-1085
2	195	99.49	WP_017042092.1	Vibrio ordalii	FF-167
3	195	96.92	WP_094143457.1	Vibrio sp.	V04-P4A5T148
4	195	98.97	WP_116546159.1	Plesiomonas shigelloides	FM82
SNX47815.1	195	100	SNX47815.1	Vibrio thalassae	CECT8203
1	195	97.44	WP_065296158.1	Vibrio natriegens	CCUG_16374
2	195	97.44	WP_140320435.1	Vibrio parahaemolyticus	D2-7
3	195	96.92	WP_031493544.1	Vibrio mediterranei	A203
KJR16214.1	195	100	WP_031420045.1	Vibrio parahaemolyticus	FIM-S1708+
1	195	96.92	WP_113599757.1	Vibrio sp.	2016V-1018
2	195	98.46	KJR16214.1	Vibrio parahaemolyticus	07-2965
RZP57117.1	193	100	RZP57117.1	Vibrio vulnificus	VA-WGS-18042
1	193	98.45	WP_113610663.1	Vibrio sp.	2017V-1110
2	192	96.88	KHF05818.1	Vibrio parahaemolyticus	T9109
AOV88564.1	192	100	AOV88564.1	Vibrio parahaemolyticus	FORC23_0021
1	192	99.48	WP_069543522.1	Vibrio parahaemolyticus	CDC_K5324G
RZQ10421.1	192	100	RZQ10421.1	Vibrio vulnificus	VA-WGS-18050
1	192	95.83	WP_147733229.1	Vibrio parahaemolyticus	HZ13-043
2	192	95.83	WP_114145634.1	Vibrio sp.	L85
3	192	95.83	WP_069538388.1	Vibrio parahaemolyticus	CDC_K4859
4	192	95.83	WP_138938553.1	Vibrio parahaemolyticus	Hep-2b-20
5	192	95.83	WP_102616907.1	Vibrio parahaemolyticus	ST17.P5-S1
OQU46496.1	192	100	OQU46496.1	Vibrio parahaemolyticus	CFSAN007455
AYM48754.1	192	100	AYM48754.1	Proteus mirabilis	JN40
ODX74667.1	192	100	ODX74667.1	Vibrio parahaemolyticus	GCSL_R88
1	192	95.83	WP_140363403.1	Vibrio parahaemolyticus	B1_3
AIL72060.1	192	100	AIL72060.1	Vibrio vulnificus	93U204
1	192	96.35	APP06115.1	Vibrio harveyi
2	192	96.88	OHU84761.1	Pseudoalteromonas sp.	JW3
3	192	96.35	WP_025630668.1	Vibrio parahaemolyticus	S104
WP_140298456.1	192	100	WP_140298456.1	Vibrio parahaemolyticus	C5_7
OOX29775.1	192	100	OOX29775.1	Vibrio parahaemolyticus	PMA3.15
1	192	95.83	WP_139834420.1	Vibrio parahaemolyticus	13-306D/4
2	192	95.83	WP_131070106.1	Vibrio vulnificus	FORC_077
3	192	96.35	WP_053048938.1	Vibrio parahaemolyticus	G2_5
WP_140351949.1	192	100	WP_140351949.1	Vibrio parahaemolyticus	F10_5
1	192	98.44	OAR49403.1	Vibrio parahaemolyticus	CFSAN007458
2	192	98.44	WP_069524501.1	Vibrio parahaemolyticus	CFSAN007439
3	192	96.88	WP_069505180.1	Vibrio parahaemolyticus	CAIM_1772
4	192	98.44	ODW65382.1	Vibrio parahaemolyticus	GCSL_R32
5	192	96.35	TBT26071.1	Vibrio parahaemolyticus	Vp46
6	192	95.31	WP_134990695.1	Vibrio parahaemolyticus	S107-1
OOX32735.1	192	100	OOX32735.1	Vibrio parahaemolyticus	PMA1.15
1	192	97.4	WP_114726043.1	Vibrio cholerae	BD60
2	192	96.88	WP_108694358.1	Vibrio vulnificus	Vv004
OEE71511.1	192	100	OEE71511.1	Vibrio ordalii	FF-167
STI31541.1	192	100	STI31541.1	Escherichia coli	NCTC10962
KYN88289.1	192	100	KYN88289.1	Vibrio cidicii	2423-01
KYY40879.1	192	100	KYY40879.1	Vibrio parahaemolyticus	W501
PUZ83935.1	192	100	PUZ83935.1	Vibrio vulnificus	Vv006
QDG86890.1	192	100	QDG86890.1	Vibrio parahaemolyticus	Vb0624
TVO80130.1	191	100	TVO80130.1	Shewanella algae	JFC3
WP_033114861.1	191	100	WP_033114861.1	Aeromonas lacus	AE122
ATP91763.1	191	100	ATP91763.1	Aeromonas caviae	8LM
1	191	95.81	WP_128834179.1	Aeromonas veronii	CB51
2	191	95.29	WP_139395746.1	Aeromonas jandaei	Ho603
KYY73680.1	190	100	KYY73680.1	Vibrio parahaemolyticus	F63267
1	191	99.48	GAJ78102.1	Vibrio sp.	JCM_18905
2	190	96.84	ATD28650.1	Vibrio cholerae	FORC_055
WP_052101042.1	190	100	WP_052101042.1	Aeromonas aquatica	AE235
OEF11290.1	190	100	OEF11290.1	Vibrio kanaloae	5S-149
1	177	97.74	WP_053320926.1	Vibrio parahaemolyticus	ISF-01-07
2	177	97.18	WP_129830539.1	Vibrio parahaemolyticus	D3112
EEY39825.1	190	100	EEY39825.11	Vibrio mimicus	MB-451
1	190	96.32	WP_080609432.1	Vibrio parahaemolyticus	Vp47
2	190	95.79	WP_088132079.1	Vibrio cholerae	5
WP_031494409.1	190	100	WP_031494409.1	Vibrio mediterranei	A203
RZP96574.1	190	100	RZP96574.1	Vibrio vulnificus	VA-WGS-18035
1	190	95.26	WP_089184089.1	Vibrio parahaemolyticus	MAVP-14
2	190	97.37	WP_053304049.1	Vibrio alginolyticus	RM-12-1
TOG64524.1	190	100	TOG64524.1	Vibrio parahaemolyticus	D5_9
1	190	97.89	WP_140367900.1	Vibrio parahaemolyticus	A4_4
2	190	97.37	WP_140289241.1	Vibrio parahaemolyticus	C4_6
3	190	97.89	WP_074374001.1	Vibrio spartinae	CECT9026
pAsa4	189	100	ABO92354.1	Aeromonas salmonicida subsp. salmonicida	A449
pAhD4-1	189	100	ALZ82609.1	Aeromonas hydrophila	D4
KNH52617.1	189	100	KNH52617.1	Vibrio cholerae	623-39
1	186	95.16	PIW60849.1	Shewanella sp.	CG12
MGIVchHai6s	188	100	ERP70913.1	Vibrio cholerae	HC-36A1
pAQU1	184	100	YP_005352620.1	Photobacterium damselae subsp. damselae	04Ya311
pVCR94	179	100	WP_000375812.1	Vibrio cholerae O1 El Tor	F1939
SXT	141	100	EET25017.1	Vibrio cholerae O139	MO10
